# Supplementary material for: Exposure to Bisphenol B and S Increases the Risk of Male Reproductive Dysfunction in Middle Age
Source: Int J Mol Sci. 2025 Sep 28;26(19):9507. doi: 10.3390/ijms26199507 (PMC12525246; doi:10.3390/ijms26199507)
Supplement: Supplementary file 1 [file ijms-26-09507-s001.zip]

Archive with 2 entries (2 files):
- Table S1 List of RT-qPCR primers used in this paper.pdf
- Table S2 Overlap between BPB and BPS relative genes in human.xlsx
