# Supplementary material for: Exposure to Bisphenol B and S Increases the Risk of Male Reproductive Dysfunction in Middle Age
Source: Int J Mol Sci. 2025 Sep 28;26(19):9507. doi: 10.3390/ijms26199507 (PMC12525246; doi:10.3390/ijms26199507)
Supplement: Supplementary file 1 [file ijms-26-09507-s001.zip › Table S2 Overlap between BPB and BPS relative genes in human.xlsx]

## Sheet: Sheet1
BPB	BPS	Overlape
JAK3	GSTP1	BRAF
APOB	GSTM1	TP53
RAG1	BRCA1	BCL2
ADA	HBB	MYC
F9	GSTT1	STAT3
BRAF	SKP2	AKT1
DNM2	CCND1	TNF
GLB1	CDK2	ATM
BCL6	TP53	CCND1
TP53	ESR1	PTEN
BCL2	MTHFR	ABCB1
IKBKB	CDKN1A	IL6
NFKBIA	CDK4	CDKN2A
CD79A	CYP2C9	KRAS
MYC	CHEK1	EGFR
STAT3	CCNA2	IL4
AKT1	CCNE1	RAF1
CD40LG	MGST1	ESR1
TNF	CDKN1B	IFNG
ATM	RB1	GUSB
CHUK	GAPDH	BRCA2
CCND1	ACHE	TGFB1
PTPRC	CDK1	EZH2
SYK	MYC	MAP2K1
PTEN	DNMT1	MAPK1
ABCB1	CHEK2	DNMT3A
STAT1	PCNA	KIT
CR2	HIF1A	JUN
CTSB	ATM	CD55
PIK3R1	CDC25A	CYP3A4
IL6	S100B	JAK2
PRKCD	CD55	SRC
CDKN2A	CYP2C19	IL1B
AICDA	MTR	ALB
TCF3	E2F1	CTNNB1
KRAS	F2	TERT
GCH1	CDKN2A	CHEK2
EGFR	AKT1	RB1
CXCR4	SERPINC1	MTHFR
F8	MAT2A	PGR
IL4	F5	CDK1
IL2RA	AR	ERBB2
REL	EGFR	MAPK14
CREBBP	NOS2	CDK4
RAF1	CCND2	INS
GZMB	CCND3	HIF1A
LPL	RAD51	SETD2
ESR1	SERPINA1	UGT1A1
HLA-A	CYP1A1	MAPK8
PIK3CA	ABCC1	CYP1A2
ABCB11	TTR	CCL2
IFNG	CDK6	HRAS
CASP8	COMT	KMT2A
CTLA4	CDC6	BRCA1
PIK3CG	TNF	PPARG
TFRC	NOS3	AR
FASLG	IL6	CDKN1A
MAOB	CYP3A4	CYP2C19
NPPB	MAPK1	S100B
GUSB	PPARG	APOE
BRCA2	ALB	ADIPOQ
SCARB1	TGFB1	CCNB1
STAT5B	ESR2	MAPK3
EP300	PRMT1	VEGFA
CYP1B1	F10	F2
TGFB1	DLST	CDK2
EZH2	SLC6A4	CREB1
XPO1	CCNE2	PTGS2
MAP2K1	JAK2	MDM2
MAPK1	MCM2	CRP
FCGR2B	CCNB1	PEMT
ABCB4	CYP2D6	CCND3
DNMT3A	ADSL	G6PD
LCK	SERPINE1	HSP90AA1
KIT	APOE	CDKN1B
FOXO1	CDH1	APC
JUN	RPS27A	ESR2
CD55	SRC	CCNA2
ABL1	MGMT	CDH1
LBR	NOS1	SAFB
LDLR	CFTR	CCND2
PPIB	PGR	TTR
CYP3A4	CTSD	DNMT1
KMT2D	EZH2	NOS2
ICAM1	HRAS	CDK6
JAK2	BDNF-AS	GSTP1
PBX1	CYP2E1	BDNF-AS
B2M	INS	H19
SRC	TXN	NOS3
NOTCH1	MAPK8	CFTR
TNFRSF1A	ABCB1	IGF1
IL1B	PTGS2	MTR
CD247	UGT1A1	TSC2
BAX	CYP19A1	SERPINA1
PRKCA	THBD	CTSL
RIPK1	CTNNB1	HDAC1
PRKDC	MDM2	DHFR
PDGFB	CYP2S1	ANXA5
ALB	ADIPOQ	GAPDH
CTNNB1	PTEN	SP1
IL7	H19	HBB
GATA2	KIT	CTSD
MMP9	PEMT	ABCC1
TERT	STAT3	CYP19A1
MTTP	CCL2	HMOX1
CHEK2	FASN	RAD51
RB1	CYP1A2	PLK1
IRF8	BCL2	THBD
TET2	PLK1	TXN
RHOA	IFNG	CYP1A1
MTHFR	HSP90AA1	GSTM1
PGR	SP1	CDC25B
CDK1	BRCA2	ACHE
ERBB2	IGF1	CYP2D6
MAPK14	JUN	SERPINE1
CDK4	STS	DSPP
INS	IL1B	VIM
HIF1A	GUSB	PCNA
BIRC5	DSPP	MGMT
MIR7-3HG	DHFR	RPS27A
MYB	AARS1	E2F1
FGF2	EPHX1	CHEK1
SETD2	APC	F10
UGT1A1	ANXA5	ADSL
MAPK8	ODC1	DPYD
CYP1A2	BRAF	COMT
CCL2	CRP	CYP2C9
CEL	G6PD	SKP2
HRAS	HMOX1
KMT2A	CDC25B
BRCA1	ERBB2
IGHE	SAFB
PPARG	MCM3
PEBP1	KRAS
FLNB	MAP2K1
LINC02605	ADRB2
PDGFRB	VEGFA
NTRK2	TYR
NF1	MAPK3
TNFSF11	CREB1
APOA1	KMT2A
ARAF	TERT
DDX3X	VIM
BCL2L1	TSC2
MIR146A	ENO2
CHGB	AKR1A1
CXCL12	CTSL
LIPC	DNMT3A
AR	MAPK14
SNRPB	IL4
CDKN1A	RAF1
CYP2C19	HDAC1
S100B	DPYD
SLCO1B1	SETD2
IFNA2
MME
IL13
PTK2B
APOE
MTOR
SF3B1
ADIPOQ
CCNB1
IL1RN
CKB
MAPK3
HSP90AB1
VEGFA
SERPINB9
C3
F2
CD44
FOS
HOTAIR
CDK2
DNMT3B
IFNB1
PRKCE
NFE2L2
GATA3
CREB1
IDH1
WT1
PTGS2
NR3C1
VCAM1
MET
AKT2
MDM2
NPM1
CRP
IL1A
TNFRSF9
DKC1
MCL1
ABCC3
GPT
TNFRSF11A
KARS1
CSF3
PEMT
PDGFRA
CCND3
CDKN2B
RASSF1
G6PD
ELANE
PARP1
SLC2A1
GRB2
HSPB1
IL3
HSP90AA1
CDKN1B
APC
UGT1A9
CYP2B6
UGT1A4
ESR2
STAT5A
LIPE
VDR
NTRK1
CYCS
GAS5
MSN
CCNA2
CDH1
SAFB
LEP
SMAD4
IL17A
ACP5
CERNA3
UGT1A6
AURKA
CCL5
IRF1
AKAP13
AGK
CCR5
PTPN6
FYN
NR0B2
TNFSF10
GPI
CSF2
IL18
AHR
ITGB1
MYBL1
CCND2
UGT1A10
SIRT1
ERCC1
TRAF1
IFNGR2
TTR
UGT2B7
IL15
IDH2
VHL
DNMT1
MBL2
NLRP12
UGT2B17
XDH
MIR192
ITGB3
RIGI
KDR
INSR
EGF
CDIPT
MMP2
BCL2L11
FGFR1
NOS2
CDK6
ABCG2
GSTP1
RAC1
CDC42
MLH1
BDNF-AS
UGT1A3
H19
CFI
NOS3
MOGS
AKR1B1
CFTR
HNRNPAB
CYP27B1
CXCL10
IGF1
MTR
UGT2B15
CSF1
LTA
TSC2
EIF3B
NR4A1
DGKQ
CXCR3
VWF
PIK3CB
CACNA1B
CDKN3
PTK2
SERPINA1
CD36
SERPINB2
HNF1A
NR1H2
P4HB
CSF3R
ACTB
CTSL
UGT2B4
HDAC1
HMGB1
MAOA
NR0B1
BCL2A1
DHFR
ALOX5
ANXA5
PLAU
HDAC9
XBP1
BMI1
GAPDH
SP1
JUNB
RPS6KB1
PTPA
MIAT
CEBPA
APRT
CCL3
PPARA
MAP3K1
ERBB4
ETS1
CYP7B1
HBB
CTSD
ABCC1
FN1
TG
TAC3
BAK1
CYP19A1
HMOX1
CASP1
RARA
TNFRSF11B
CD34
SOD2
SERPINB5
CSF1R
RAD51
KITLG
PLK1
THBD
NEU1
TXN
BAD
MIRLET7C
CETP
PIP4K2A
HNF4A
LMNB1
SMAD3
MAPK10
NCAM1
BDNF
CYP1A1
SSB
EDNRA
GSTM1
IL1R1
GATA1
SHC1
CDC25B
LCAT
IRS1
ACHE
NR1I2
AFP
PDS5B
CYP2D6
SERPINE1
CES1
DSPP
SMARCA4
MMP3
EPO
VIM
USF1
FBN1
BMP6
PCNA
PON1
MGMT
IGF1R
EGR1
LPA
SPP1
RPS27A
CEBPB
CSK
PFKL
E2F1
APOA2
HYOU1
ACAT1
CHEK1
BAG6
TNFRSF1B
RPSA
SEC22B
EZR
TOP2A
F10
THPO
FLT1
NFATC1
HSPA5
SI
MBP
LTF
GPX1
PEPD
IL6ST
CSNK2A1
MUC1
COL1A1
CYB5R3
ADSL
NQO1
SOD2-OT1
ABCC2
H2AX
HCRT
APOC3
RORC
FAM98B
HSPA1A
RXRA
TBP
NR5A2
FOXO3
CAV1
CALCA
CHGA
NCOR2
HSPD1
POLR2L
IL11
SOCS3
INHA
DPYD
ESRRG
IFI27
TIMP1
COMT
MAPT
LIF
PRL
RARB
ACP1
NCL
DDB1
CYP3A5
TRIM22
FGFR2
TGFBR1
MIF
PRKN
TGFBR2
CYP2C9
IGF2R
SELP
GAST
IL18R1
CHKA
SKP2
NCOA1
CANX
MYH10
LMNB2
MKI67
TSHR
APEX1
SERPINA7
DDX39B
NHP2
MMP1
PTMA
HSPA8
H3C1
PLAUR
